# Supplementary material for: The effect of intrapartum prolonged oxygen exposure on fetal metabolic status: secondary analysis from a randomized controlled trial
Source: Front Endocrinol (Lausanne). 2023 Jun 27;14:1204956. doi: 10.3389/fendo.2023.1204956 (PMC10335765; doi:10.3389/fendo.2023.1204956)
Supplement: Supplementary file 3 [file DataSheet_3.zip]

Archive with 661 entries (640 files):
- Result-X101SC21092977-Z01-J001-B1-42/
- Result-X101SC21092977-Z01-J001-B1-42/Result_list-Software_readme.pdf
- Result-X101SC21092977-Z01-J001-B1-42/5.MetKeggEnrichment/
- Result-X101SC21092977-Z01-J001-B1-42/5.MetKeggEnrichment/5-MetKeggEnrichment-readme.pdf
- Result-X101SC21092977-Z01-J001-B1-42/5.MetKeggEnrichment/O.vs.A/
- Result-X101SC21092977-Z01-J001-B1-42/5.MetKeggEnrichment/O.vs.A/O.vs.A_pos.KEGG_Enrich.scatterplot.pdf
- Result-X101SC21092977-Z01-J001-B1-42/5.MetKeggEnrichment/O.vs.A/O.vs.A_neg_kegg_enrichment.xls
- Result-X101SC21092977-Z01-J001-B1-42/5.MetKeggEnrichment/O.vs.A/O.vs.A_pos_kegg_enrichment.xls
- Result-X101SC21092977-Z01-J001-B1-42/5.MetKeggEnrichment/O.vs.A/O.vs.A_neg_KEGG_map/
- Result-X101SC21092977-Z01-J001-B1-42/5.MetKeggEnrichment/O.vs.A/O.vs.A_neg_KEGG_map/KEGG.map.html
- Result-X101SC21092977-Z01-J001-B1-42/5.MetKeggEnrichment/O.vs.A/O.vs.A_neg_KEGG_map/src/
- Result-X101SC21092977-Z01-J001-B1-42/5.MetKeggEnrichment/O.vs.A/O.vs.A_neg_KEGG_map/src/04979.html
- Result-X101SC21092977-Z01-J001-B1-42/5.MetKeggEnrichment/O.vs.A/O.vs.A_neg_KEGG_map/src/logo.png
- Result-X101SC21092977-Z01-J001-B1-42/5.MetKeggEnrichment/O.vs.A/O.vs.A_neg_KEGG_map/src/00480.png
- Result-X101SC21092977-Z01-J001-B1-42/5.MetKeggEnrichment/O.vs.A/O.vs.A_neg_KEGG_map/src/04068.html
- Result-X101SC21092977-Z01-J001-B1-42/5.MetKeggEnrichment/O.vs.A/O.vs.A_neg_KEGG_map/src/00020.html
- Result-X101SC21092977-Z01-J001-B1-42/5.MetKeggEnrichment/O.vs.A/O.vs.A_neg_KEGG_map/src/05143.html
- Result-X101SC21092977-Z01-J001-B1-42/5.MetKeggEnrichment/O.vs.A/O.vs.A_neg_KEGG_map/src/04934.png
- Result-X101SC21092977-Z01-J001-B1-42/5.MetKeggEnrichment/O.vs.A/O.vs.A_neg_KEGG_map/src/01040.html
- Result-X101SC21092977-Z01-J001-B1-42/5.MetKeggEnrichment/O.vs.A/O.vs.A_neg_KEGG_map/src/01040.png
- Result-X101SC21092977-Z01-J001-B1-42/5.MetKeggEnrichment/O.vs.A/O.vs.A_neg_KEGG_map/src/00280.png
- Result-X101SC21092977-Z01-J001-B1-42/5.MetKeggEnrichment/O.vs.A/O.vs.A_neg_KEGG_map/src/00630.png
- Result-X101SC21092977-Z01-J001-B1-42/5.MetKeggEnrichment/O.vs.A/O.vs.A_neg_KEGG_map/src/01210.html
- Result-X101SC21092977-Z01-J001-B1-42/5.MetKeggEnrichment/O.vs.A/O.vs.A_neg_KEGG_map/src/00591.html
- Result-X101SC21092977-Z01-J001-B1-42/5.MetKeggEnrichment/O.vs.A/O.vs.A_neg_KEGG_map/src/00140.html
- Result-X101SC21092977-Z01-J001-B1-42/5.MetKeggEnrichment/O.vs.A/O.vs.A_neg_KEGG_map/src/00472.png
- Result-X101SC21092977-Z01-J001-B1-42/5.MetKeggEnrichment/O.vs.A/O.vs.A_neg_KEGG_map/src/00270.png
- Result-X101SC21092977-Z01-J001-B1-42/5.MetKeggEnrichment/O.vs.A/O.vs.A_neg_KEGG_map/src/04144.html
- Result-X101SC21092977-Z01-J001-B1-42/5.MetKeggEnrichment/O.vs.A/O.vs.A_neg_KEGG_map/src/04666.png
- Result-X101SC21092977-Z01-J001-B1-42/5.MetKeggEnrichment/O.vs.A/O.vs.A_neg_KEGG_map/src/04978.png
- Result-X101SC21092977-Z01-J001-B1-42/5.MetKeggEnrichment/O.vs.A/O.vs.A_neg_KEGG_map/src/00380.html
- Result-X101SC21092977-Z01-J001-B1-42/5.MetKeggEnrichment/O.vs.A/O.vs.A_neg_KEGG_map/src/04913.html
- Result-X101SC21092977-Z01-J001-B1-42/5.MetKeggEnrichment/O.vs.A/O.vs.A_neg_KEGG_map/src/04976.png
- Result-X101SC21092977-Z01-J001-B1-42/5.MetKeggEnrichment/O.vs.A/O.vs.A_neg_KEGG_map/src/04978.html
- Result-X101SC21092977-Z01-J001-B1-42/5.MetKeggEnrichment/O.vs.A/O.vs.A_neg_KEGG_map/src/04713.png
- Result-X101SC21092977-Z01-J001-B1-42/5.MetKeggEnrichment/O.vs.A/O.vs.A_neg_KEGG_map/src/00051.html
- Result-X101SC21092977-Z01-J001-B1-42/5.MetKeggEnrichment/O.vs.A/O.vs.A_neg_KEGG_map/src/01200.html
- Result-X101SC21092977-Z01-J001-B1-42/5.MetKeggEnrichment/O.vs.A/O.vs.A_neg_KEGG_map/src/04611.png
- Result-X101SC21092977-Z01-J001-B1-42/5.MetKeggEnrichment/O.vs.A/O.vs.A_neg_KEGG_map/src/00860.png
- Result-X101SC21092977-Z01-J001-B1-42/5.MetKeggEnrichment/O.vs.A/O.vs.A_neg_KEGG_map/src/02010.html
- Result-X101SC21092977-Z01-J001-B1-42/5.MetKeggEnrichment/O.vs.A/O.vs.A_neg_KEGG_map/src/00330.html
- Result-X101SC21092977-Z01-J001-B1-42/5.MetKeggEnrichment/O.vs.A/O.vs.A_neg_KEGG_map/src/04918.png
- Result-X101SC21092977-Z01-J001-B1-42/5.MetKeggEnrichment/O.vs.A/O.vs.A_neg_KEGG_map/src/00053.html
- Result-X101SC21092977-Z01-J001-B1-42/5.MetKeggEnrichment/O.vs.A/O.vs.A_neg_KEGG_map/src/base.css
- Result-X101SC21092977-Z01-J001-B1-42/5.MetKeggEnrichment/O.vs.A/O.vs.A_neg_KEGG_map/src/04925.html
- Result-X101SC21092977-Z01-J001-B1-42/5.MetKeggEnrichment/O.vs.A/O.vs.A_neg_KEGG_map/src/01200.png
- Result-X101SC21092977-Z01-J001-B1-42/5.MetKeggEnrichment/O.vs.A/O.vs.A_neg_KEGG_map/src/05020.png
- Result-X101SC21092977-Z01-J001-B1-42/5.MetKeggEnrichment/O.vs.A/O.vs.A_neg_KEGG_map/src/04974.html
- Result-X101SC21092977-Z01-J001-B1-42/5.MetKeggEnrichment/O.vs.A/O.vs.A_neg_KEGG_map/src/05031.png
- Result-X101SC21092977-Z01-J001-B1-42/5.MetKeggEnrichment/O.vs.A/O.vs.A_neg_KEGG_map/src/00240.png
- Result-X101SC21092977-Z01-J001-B1-42/5.MetKeggEnrichment/O.vs.A/O.vs.A_neg_KEGG_map/src/01100.html
- Result-X101SC21092977-Z01-J001-B1-42/5.MetKeggEnrichment/O.vs.A/O.vs.A_neg_KEGG_map/src/00591.png
- Result-X101SC21092977-Z01-J001-B1-42/5.MetKeggEnrichment/O.vs.A/O.vs.A_neg_KEGG_map/src/00232.html
- Result-X101SC21092977-Z01-J001-B1-42/5.MetKeggEnrichment/O.vs.A/O.vs.A_neg_KEGG_map/src/04726.html
- Result-X101SC21092977-Z01-J001-B1-42/5.MetKeggEnrichment/O.vs.A/O.vs.A_neg_KEGG_map/src/04723.png
- Result-X101SC21092977-Z01-J001-B1-42/5.MetKeggEnrichment/O.vs.A/O.vs.A_neg_KEGG_map/src/00232.png
- Result-X101SC21092977-Z01-J001-B1-42/5.MetKeggEnrichment/O.vs.A/O.vs.A_neg_KEGG_map/src/01523.png
- Result-X101SC21092977-Z01-J001-B1-42/5.MetKeggEnrichment/O.vs.A/O.vs.A_neg_KEGG_map/src/jquery.min.js
- Result-X101SC21092977-Z01-J001-B1-42/5.MetKeggEnrichment/O.vs.A/O.vs.A_neg_KEGG_map/src/00740.png
- Result-X101SC21092977-Z01-J001-B1-42/5.MetKeggEnrichment/O.vs.A/O.vs.A_neg_KEGG_map/src/02010.png
- Result-X101SC21092977-Z01-J001-B1-42/5.MetKeggEnrichment/O.vs.A/O.vs.A_neg_KEGG_map/src/04728.png
- Result-X101SC21092977-Z01-J001-B1-42/5.MetKeggEnrichment/O.vs.A/O.vs.A_neg_KEGG_map/src/04961.png
- Result-X101SC21092977-Z01-J001-B1-42/5.MetKeggEnrichment/O.vs.A/O.vs.A_neg_KEGG_map/src/04217.html
- Result-X101SC21092977-Z01-J001-B1-42/5.MetKeggEnrichment/O.vs.A/O.vs.A_neg_KEGG_map/src/04122.html
- Result-X101SC21092977-Z01-J001-B1-42/5.MetKeggEnrichment/O.vs.A/O.vs.A_neg_KEGG_map/src/04211.png
- Result-X101SC21092977-Z01-J001-B1-42/5.MetKeggEnrichment/O.vs.A/O.vs.A_neg_KEGG_map/src/00220.png
- Result-X101SC21092977-Z01-J001-B1-42/5.MetKeggEnrichment/O.vs.A/O.vs.A_neg_KEGG_map/src/04921.html
- Result-X101SC21092977-Z01-J001-B1-42/5.MetKeggEnrichment/O.vs.A/O.vs.A_neg_KEGG_map/src/04931.html
- Result-X101SC21092977-Z01-J001-B1-42/5.MetKeggEnrichment/O.vs.A/O.vs.A_neg_KEGG_map/src/05215.html
- Result-X101SC21092977-Z01-J001-B1-42/5.MetKeggEnrichment/O.vs.A/O.vs.A_neg_KEGG_map/src/05143.png
- Result-X101SC21092977-Z01-J001-B1-42/5.MetKeggEnrichment/O.vs.A/O.vs.A_neg_KEGG_map/src/01212.html
- Result-X101SC21092977-Z01-J001-B1-42/5.MetKeggEnrichment/O.vs.A/O.vs.A_neg_KEGG_map/src/00590.png
- Result-X101SC21092977-Z01-J001-B1-42/5.MetKeggEnrichment/O.vs.A/O.vs.A_neg_KEGG_map/src/00920.png
- Result-X101SC21092977-Z01-J001-B1-42/5.MetKeggEnrichment/O.vs.A/O.vs.A_neg_KEGG_map/src/04750.html
- Result-X101SC21092977-Z01-J001-B1-42/5.MetKeggEnrichment/O.vs.A/O.vs.A_neg_KEGG_map/src/05152.png
- Result-X101SC21092977-Z01-J001-B1-42/5.MetKeggEnrichment/O.vs.A/O.vs.A_neg_KEGG_map/src/05230.png
- Result-X101SC21092977-Z01-J001-B1-42/5.MetKeggEnrichment/O.vs.A/O.vs.A_neg_KEGG_map/src/04713.html
- Result-X101SC21092977-Z01-J001-B1-42/5.MetKeggEnrichment/O.vs.A/O.vs.A_neg_KEGG_map/src/00471.html
- Result-X101SC21092977-Z01-J001-B1-42/5.MetKeggEnrichment/O.vs.A/O.vs.A_neg_KEGG_map/src/04921.png
- Result-X101SC21092977-Z01-J001-B1-42/5.MetKeggEnrichment/O.vs.A/O.vs.A_neg_KEGG_map/src/00590.html
- Result-X101SC21092977-Z01-J001-B1-42/5.MetKeggEnrichment/O.vs.A/O.vs.A_neg_KEGG_map/src/03013.html
- Result-X101SC21092977-Z01-J001-B1-42/5.MetKeggEnrichment/O.vs.A/O.vs.A_neg_KEGG_map/src/04611.html
- Result-X101SC21092977-Z01-J001-B1-42/5.MetKeggEnrichment/O.vs.A/O.vs.A_neg_KEGG_map/src/04730.png
- Result-X101SC21092977-Z01-J001-B1-42/5.MetKeggEnrichment/O.vs.A/O.vs.A_neg_KEGG_map/src/00790.html
- Result-X101SC21092977-Z01-J001-B1-42/5.MetKeggEnrichment/O.vs.A/O.vs.A_neg_KEGG_map/src/00524.png
- Result-X101SC21092977-Z01-J001-B1-42/5.MetKeggEnrichment/O.vs.A/O.vs.A_neg_KEGG_map/src/04961.html
- Result-X101SC21092977-Z01-J001-B1-42/5.MetKeggEnrichment/O.vs.A/O.vs.A_neg_KEGG_map/src/04022.png
- Result-X101SC21092977-Z01-J001-B1-42/5.MetKeggEnrichment/O.vs.A/O.vs.A_neg_KEGG_map/src/00040.html
- Result-X101SC21092977-Z01-J001-B1-42/5.MetKeggEnrichment/O.vs.A/O.vs.A_neg_KEGG_map/src/04927.html
- Result-X101SC21092977-Z01-J001-B1-42/5.MetKeggEnrichment/O.vs.A/O.vs.A_neg_KEGG_map/src/04922.png
- Result-X101SC21092977-Z01-J001-B1-42/5.MetKeggEnrichment/O.vs.A/O.vs.A_neg_KEGG_map/src/04979.png
- Result-X101SC21092977-Z01-J001-B1-42/5.MetKeggEnrichment/O.vs.A/O.vs.A_neg_KEGG_map/src/00900.png
- Result-X101SC21092977-Z01-J001-B1-42/5.MetKeggEnrichment/O.vs.A/O.vs.A_neg_KEGG_map/src/04912.png
- Result-X101SC21092977-Z01-J001-B1-42/5.MetKeggEnrichment/O.vs.A/O.vs.A_neg_KEGG_map/src/00250.html
- Result-X101SC21092977-Z01-J001-B1-42/5.MetKeggEnrichment/O.vs.A/O.vs.A_neg_KEGG_map/src/00380.png
- Result-X101SC21092977-Z01-J001-B1-42/5.MetKeggEnrichment/O.vs.A/O.vs.A_neg_KEGG_map/src/04927.png
- Result-X101SC21092977-Z01-J001-B1-42/5.MetKeggEnrichment/O.vs.A/O.vs.A_neg_KEGG_map/src/04934.html
- Result-X101SC21092977-Z01-J001-B1-42/5.MetKeggEnrichment/O.vs.A/O.vs.A_neg_KEGG_map/src/04726.png
- Result-X101SC21092977-Z01-J001-B1-42/5.MetKeggEnrichment/O.vs.A/O.vs.A_neg_KEGG_map/src/00100.html
- Result-X101SC21092977-Z01-J001-B1-42/5.MetKeggEnrichment/O.vs.A/O.vs.A_neg_KEGG_map/src/04024.png
- Result-X101SC21092977-Z01-J001-B1-42/5.MetKeggEnrichment/O.vs.A/O.vs.A_neg_KEGG_map/src/00520.png
- Result-X101SC21092977-Z01-J001-B1-42/5.MetKeggEnrichment/O.vs.A/O.vs.A_neg_KEGG_map/src/01100.png
- Result-X101SC21092977-Z01-J001-B1-42/5.MetKeggEnrichment/O.vs.A/O.vs.A_neg_KEGG_map/src/00052.png
- Result-X101SC21092977-Z01-J001-B1-42/5.MetKeggEnrichment/O.vs.A/O.vs.A_neg_KEGG_map/src/00650.png
- Result-X101SC21092977-Z01-J001-B1-42/5.MetKeggEnrichment/O.vs.A/O.vs.A_neg_KEGG_map/src/04750.png
- Result-X101SC21092977-Z01-J001-B1-42/5.MetKeggEnrichment/O.vs.A/O.vs.A_neg_KEGG_map/src/00061.html
- Result-X101SC21092977-Z01-J001-B1-42/5.MetKeggEnrichment/O.vs.A/O.vs.A_neg_KEGG_map/src/00750.html
- Result-X101SC21092977-Z01-J001-B1-42/5.MetKeggEnrichment/O.vs.A/O.vs.A_neg_KEGG_map/src/00120.html
- Result-X101SC21092977-Z01-J001-B1-42/5.MetKeggEnrichment/O.vs.A/O.vs.A_neg_KEGG_map/src/05031.html
- Result-X101SC21092977-Z01-J001-B1-42/5.MetKeggEnrichment/O.vs.A/O.vs.A_neg_KEGG_map/src/04150.png
- Result-X101SC21092977-Z01-J001-B1-42/5.MetKeggEnrichment/O.vs.A/O.vs.A_neg_KEGG_map/src/01523.html
- Result-X101SC21092977-Z01-J001-B1-42/5.MetKeggEnrichment/O.vs.A/O.vs.A_neg_KEGG_map/src/00400.html
- Result-X101SC21092977-Z01-J001-B1-42/5.MetKeggEnrichment/O.vs.A/O.vs.A_neg_KEGG_map/src/04924.html
- Result-X101SC21092977-Z01-J001-B1-42/5.MetKeggEnrichment/O.vs.A/O.vs.A_neg_KEGG_map/src/00340.png
- Result-X101SC21092977-Z01-J001-B1-42/5.MetKeggEnrichment/O.vs.A/O.vs.A_neg_KEGG_map/src/04151.html
- Result-X101SC21092977-Z01-J001-B1-42/5.MetKeggEnrichment/O.vs.A/O.vs.A_neg_KEGG_map/src/04150.html
- Result-X101SC21092977-Z01-J001-B1-42/5.MetKeggEnrichment/O.vs.A/O.vs.A_neg_KEGG_map/src/04922.html
- Result-X101SC21092977-Z01-J001-B1-42/5.MetKeggEnrichment/O.vs.A/O.vs.A_neg_KEGG_map/src/04913.png
- Result-X101SC21092977-Z01-J001-B1-42/5.MetKeggEnrichment/O.vs.A/O.vs.A_neg_KEGG_map/src/00520.html
- Result-X101SC21092977-Z01-J001-B1-42/5.MetKeggEnrichment/O.vs.A/O.vs.A_neg_KEGG_map/src/04976.html
- Result-X101SC21092977-Z01-J001-B1-42/5.MetKeggEnrichment/O.vs.A/O.vs.A_neg_KEGG_map/src/04151.png
- Result-X101SC21092977-Z01-J001-B1-42/5.MetKeggEnrichment/O.vs.A/O.vs.A_neg_KEGG_map/src/04728.html
- Result-X101SC21092977-Z01-J001-B1-42/5.MetKeggEnrichment/O.vs.A/O.vs.A_neg_KEGG_map/src/04924.png
- Result-X101SC21092977-Z01-J001-B1-42/5.MetKeggEnrichment/O.vs.A/O.vs.A_neg_KEGG_map/src/04918.html
- Result-X101SC21092977-Z01-J001-B1-42/5.MetKeggEnrichment/O.vs.A/O.vs.A_neg_KEGG_map/src/00640.png
- Result-X101SC21092977-Z01-J001-B1-42/5.MetKeggEnrichment/O.vs.A/O.vs.A_neg_KEGG_map/src/00760.html
- Result-X101SC21092977-Z01-J001-B1-42/5.MetKeggEnrichment/O.vs.A/O.vs.A_neg_KEGG_map/src/00130.png
- Result-X101SC21092977-Z01-J001-B1-42/5.MetKeggEnrichment/O.vs.A/O.vs.A_neg_KEGG_map/src/00430.html
- Result-X101SC21092977-Z01-J001-B1-42/5.MetKeggEnrichment/O.vs.A/O.vs.A_neg_KEGG_map/src/01230.png
- Result-X101SC21092977-Z01-J001-B1-42/5.MetKeggEnrichment/O.vs.A/O.vs.A_neg_KEGG_map/src/01210.png
- Result-X101SC21092977-Z01-J001-B1-42/5.MetKeggEnrichment/O.vs.A/O.vs.A_neg_KEGG_map/src/00620.html
- Result-X101SC21092977-Z01-J001-B1-42/5.MetKeggEnrichment/O.vs.A/O.vs.A_neg_KEGG_map/src/05230.html
- Result-X101SC21092977-Z01-J001-B1-42/5.MetKeggEnrichment/O.vs.A/O.vs.A_neg_KEGG_map/src/04742.html
- Result-X101SC21092977-Z01-J001-B1-42/5.MetKeggEnrichment/O.vs.A/O.vs.A_neg_KEGG_map/src/04740.png
- Result-X101SC21092977-Z01-J001-B1-42/5.MetKeggEnrichment/O.vs.A/O.vs.A_neg_KEGG_map/src/00592.png
- Result-X101SC21092977-Z01-J001-B1-42/5.MetKeggEnrichment/O.vs.A/O.vs.A_neg_KEGG_map/src/00350.html
- Result-X101SC21092977-Z01-J001-B1-42/5.MetKeggEnrichment/O.vs.A/O.vs.A_neg_KEGG_map/src/04977.png
- Result-X101SC21092977-Z01-J001-B1-42/5.MetKeggEnrichment/O.vs.A/O.vs.A_neg_KEGG_map/src/00140.png
- Result-X101SC21092977-Z01-J001-B1-42/5.MetKeggEnrichment/O.vs.A/O.vs.A_neg_KEGG_map/src/00053.png
- Result-X101SC21092977-Z01-J001-B1-42/5.MetKeggEnrichment/O.vs.A/O.vs.A_neg_KEGG_map/src/04740.html
- Result-X101SC21092977-Z01-J001-B1-42/5.MetKeggEnrichment/O.vs.A/O.vs.A_neg_KEGG_map/src/00471.png
- Result-X101SC21092977-Z01-J001-B1-42/5.MetKeggEnrichment/O.vs.A/O.vs.A_neg_KEGG_map/src/00280.html
- Result-X101SC21092977-Z01-J001-B1-42/5.MetKeggEnrichment/O.vs.A/O.vs.A_neg_KEGG_map/src/00120.png
- Result-X101SC21092977-Z01-J001-B1-42/5.MetKeggEnrichment/O.vs.A/O.vs.A_neg_KEGG_map/src/00250.png
- Result-X101SC21092977-Z01-J001-B1-42/5.MetKeggEnrichment/O.vs.A/O.vs.A_neg_KEGG_map/src/00900.html
- Result-X101SC21092977-Z01-J001-B1-42/5.MetKeggEnrichment/O.vs.A/O.vs.A_neg_KEGG_map/src/05215.png
- Result-X101SC21092977-Z01-J001-B1-42/5.MetKeggEnrichment/O.vs.A/O.vs.A_neg_KEGG_map/src/04080.html
- Result-X101SC21092977-Z01-J001-B1-42/5.MetKeggEnrichment/O.vs.A/O.vs.A_neg_KEGG_map/src/05020.html
- Result-X101SC21092977-Z01-J001-B1-42/5.MetKeggEnrichment/O.vs.A/O.vs.A_neg_KEGG_map/src/00970.png
- Result-X101SC21092977-Z01-J001-B1-42/5.MetKeggEnrichment/O.vs.A/O.vs.A_neg_KEGG_map/src/00920.html
- Result-X101SC21092977-Z01-J001-B1-42/5.MetKeggEnrichment/O.vs.A/O.vs.A_neg_KEGG_map/src/00230.png
- Result-X101SC21092977-Z01-J001-B1-42/5.MetKeggEnrichment/O.vs.A/O.vs.A_neg_KEGG_map/src/00190.html
- Result-X101SC21092977-Z01-J001-B1-42/5.MetKeggEnrichment/O.vs.A/O.vs.A_neg_KEGG_map/src/00240.html
- Result-X101SC21092977-Z01-J001-B1-42/5.MetKeggEnrichment/O.vs.A/O.vs.A_neg_KEGG_map/src/00360.html
- Result-X101SC21092977-Z01-J001-B1-42/5.MetKeggEnrichment/O.vs.A/O.vs.A_neg_KEGG_map/src/04216.html
- Result-X101SC21092977-Z01-J001-B1-42/5.MetKeggEnrichment/O.vs.A/O.vs.A_neg_KEGG_map/src/04080.png
- Result-X101SC21092977-Z01-J001-B1-42/5.MetKeggEnrichment/O.vs.A/O.vs.A_neg_KEGG_map/src/04152.png
- Result-X101SC21092977-Z01-J001-B1-42/5.MetKeggEnrichment/O.vs.A/O.vs.A_neg_KEGG_map/src/00130.html
- Result-X101SC21092977-Z01-J001-B1-42/5.MetKeggEnrichment/O.vs.A/O.vs.A_neg_KEGG_map/src/00330.png
- Result-X101SC21092977-Z01-J001-B1-42/5.MetKeggEnrichment/O.vs.A/O.vs.A_neg_KEGG_map/src/04723.html
- Result-X101SC21092977-Z01-J001-B1-42/5.MetKeggEnrichment/O.vs.A/O.vs.A_neg_KEGG_map/src/00524.html
- Result-X101SC21092977-Z01-J001-B1-42/5.MetKeggEnrichment/O.vs.A/O.vs.A_neg_KEGG_map/src/05200.html
- Result-X101SC21092977-Z01-J001-B1-42/5.MetKeggEnrichment/O.vs.A/O.vs.A_neg_KEGG_map/src/05152.html
- Result-X101SC21092977-Z01-J001-B1-42/5.MetKeggEnrichment/O.vs.A/O.vs.A_neg_KEGG_map/src/00230.html
- Result-X101SC21092977-Z01-J001-B1-42/5.MetKeggEnrichment/O.vs.A/O.vs.A_neg_KEGG_map/src/00020.png
- Result-X101SC21092977-Z01-J001-B1-42/5.MetKeggEnrichment/O.vs.A/O.vs.A_neg_KEGG_map/src/00270.html
- Result-X101SC21092977-Z01-J001-B1-42/5.MetKeggEnrichment/O.vs.A/O.vs.A_neg_KEGG_map/src/00640.html
- Result-X101SC21092977-Z01-J001-B1-42/5.MetKeggEnrichment/O.vs.A/O.vs.A_neg_KEGG_map/src/04664.html
- Result-X101SC21092977-Z01-J001-B1-42/5.MetKeggEnrichment/O.vs.A/O.vs.A_neg_KEGG_map/src/00910.html
- Result-X101SC21092977-Z01-J001-B1-42/5.MetKeggEnrichment/O.vs.A/O.vs.A_neg_KEGG_map/src/04960.png
- Result-X101SC21092977-Z01-J001-B1-42/5.MetKeggEnrichment/O.vs.A/O.vs.A_neg_KEGG_map/src/04270.png
- Result-X101SC21092977-Z01-J001-B1-42/5.MetKeggEnrichment/O.vs.A/O.vs.A_neg_KEGG_map/src/04211.html
- Result-X101SC21092977-Z01-J001-B1-42/5.MetKeggEnrichment/O.vs.A/O.vs.A_neg_KEGG_map/src/04974.png
- Result-X101SC21092977-Z01-J001-B1-42/5.MetKeggEnrichment/O.vs.A/O.vs.A_neg_KEGG_map/src/00061.png
- Result-X101SC21092977-Z01-J001-B1-42/5.MetKeggEnrichment/O.vs.A/O.vs.A_neg_KEGG_map/src/00340.html
- Result-X101SC21092977-Z01-J001-B1-42/5.MetKeggEnrichment/O.vs.A/O.vs.A_neg_KEGG_map/src/00592.html
- Result-X101SC21092977-Z01-J001-B1-42/5.MetKeggEnrichment/O.vs.A/O.vs.A_neg_KEGG_map/src/04152.html
- Result-X101SC21092977-Z01-J001-B1-42/5.MetKeggEnrichment/O.vs.A/O.vs.A_neg_KEGG_map/src/00062.html
- Result-X101SC21092977-Z01-J001-B1-42/5.MetKeggEnrichment/O.vs.A/O.vs.A_neg_KEGG_map/src/04122.png
- Result-X101SC21092977-Z01-J001-B1-42/5.MetKeggEnrichment/O.vs.A/O.vs.A_neg_KEGG_map/src/00750.png
- Result-X101SC21092977-Z01-J001-B1-42/5.MetKeggEnrichment/O.vs.A/O.vs.A_neg_KEGG_map/src/04912.html
- Result-X101SC21092977-Z01-J001-B1-42/5.MetKeggEnrichment/O.vs.A/O.vs.A_neg_KEGG_map/src/04014.png
- Result-X101SC21092977-Z01-J001-B1-42/5.MetKeggEnrichment/O.vs.A/O.vs.A_neg_KEGG_map/src/05310.html
- Result-X101SC21092977-Z01-J001-B1-42/5.MetKeggEnrichment/O.vs.A/O.vs.A_neg_KEGG_map/src/00480.html
- Result-X101SC21092977-Z01-J001-B1-42/5.MetKeggEnrichment/O.vs.A/O.vs.A_neg_KEGG_map/src/00052.html
- Result-X101SC21092977-Z01-J001-B1-42/5.MetKeggEnrichment/O.vs.A/O.vs.A_neg_KEGG_map/src/00360.png
- Result-X101SC21092977-Z01-J001-B1-42/5.MetKeggEnrichment/O.vs.A/O.vs.A_neg_KEGG_map/src/04917.html
- Result-X101SC21092977-Z01-J001-B1-42/5.MetKeggEnrichment/O.vs.A/O.vs.A_neg_KEGG_map/src/00650.html
- Result-X101SC21092977-Z01-J001-B1-42/5.MetKeggEnrichment/O.vs.A/O.vs.A_neg_KEGG_map/src/00740.html
- Result-X101SC21092977-Z01-J001-B1-42/5.MetKeggEnrichment/O.vs.A/O.vs.A_neg_KEGG_map/src/04917.png
- Result-X101SC21092977-Z01-J001-B1-42/5.MetKeggEnrichment/O.vs.A/O.vs.A_neg_KEGG_map/src/00430.png
- Result-X101SC21092977-Z01-J001-B1-42/5.MetKeggEnrichment/O.vs.A/O.vs.A_neg_KEGG_map/src/00310.html
- Result-X101SC21092977-Z01-J001-B1-42/5.MetKeggEnrichment/O.vs.A/O.vs.A_neg_KEGG_map/src/00760.png
- Result-X101SC21092977-Z01-J001-B1-42/5.MetKeggEnrichment/O.vs.A/O.vs.A_neg_KEGG_map/src/00860.html
- Result-X101SC21092977-Z01-J001-B1-42/5.MetKeggEnrichment/O.vs.A/O.vs.A_neg_KEGG_map/src/04664.png
- Result-X101SC21092977-Z01-J001-B1-42/5.MetKeggEnrichment/O.vs.A/O.vs.A_neg_KEGG_map/src/05012.png
- Result-X101SC21092977-Z01-J001-B1-42/5.MetKeggEnrichment/O.vs.A/O.vs.A_neg_KEGG_map/src/05012.html
- Result-X101SC21092977-Z01-J001-B1-42/5.MetKeggEnrichment/O.vs.A/O.vs.A_neg_KEGG_map/src/05030.png
- Result-X101SC21092977-Z01-J001-B1-42/5.MetKeggEnrichment/O.vs.A/O.vs.A_neg_KEGG_map/src/04730.html
- Result-X101SC21092977-Z01-J001-B1-42/5.MetKeggEnrichment/O.vs.A/O.vs.A_neg_KEGG_map/src/00630.html
- Result-X101SC21092977-Z01-J001-B1-42/5.MetKeggEnrichment/O.vs.A/O.vs.A_neg_KEGG_map/src/04977.html
- Result-X101SC21092977-Z01-J001-B1-42/5.MetKeggEnrichment/O.vs.A/O.vs.A_neg_KEGG_map/src/04068.png
- Result-X101SC21092977-Z01-J001-B1-42/5.MetKeggEnrichment/O.vs.A/O.vs.A_neg_KEGG_map/src/00970.html
- Result-X101SC21092977-Z01-J001-B1-42/5.MetKeggEnrichment/O.vs.A/O.vs.A_neg_KEGG_map/src/00040.png
- Result-X101SC21092977-Z01-J001-B1-42/5.MetKeggEnrichment/O.vs.A/O.vs.A_neg_KEGG_map/src/04923.png
- Result-X101SC21092977-Z01-J001-B1-42/5.MetKeggEnrichment/O.vs.A/O.vs.A_neg_KEGG_map/src/00062.png
- Result-X101SC21092977-Z01-J001-B1-42/5.MetKeggEnrichment/O.vs.A/O.vs.A_neg_KEGG_map/src/05030.html
- Result-X101SC21092977-Z01-J001-B1-42/5.MetKeggEnrichment/O.vs.A/O.vs.A_neg_KEGG_map/src/03013.png
- Result-X101SC21092977-Z01-J001-B1-42/5.MetKeggEnrichment/O.vs.A/O.vs.A_neg_KEGG_map/src/00071.png
- Result-X101SC21092977-Z01-J001-B1-42/5.MetKeggEnrichment/O.vs.A/O.vs.A_neg_KEGG_map/src/00910.png
- Result-X101SC21092977-Z01-J001-B1-42/5.MetKeggEnrichment/O.vs.A/O.vs.A_neg_KEGG_map/src/05200.png
- Result-X101SC21092977-Z01-J001-B1-42/5.MetKeggEnrichment/O.vs.A/O.vs.A_neg_KEGG_map/src/04066.html
- Result-X101SC21092977-Z01-J001-B1-42/5.MetKeggEnrichment/O.vs.A/O.vs.A_neg_KEGG_map/src/04742.png
- Result-X101SC21092977-Z01-J001-B1-42/5.MetKeggEnrichment/O.vs.A/O.vs.A_neg_KEGG_map/src/05034.html
- Result-X101SC21092977-Z01-J001-B1-42/5.MetKeggEnrichment/O.vs.A/O.vs.A_neg_KEGG_map/src/04015.html
- Result-X101SC21092977-Z01-J001-B1-42/5.MetKeggEnrichment/O.vs.A/O.vs.A_neg_KEGG_map/src/04015.png
- Result-X101SC21092977-Z01-J001-B1-42/5.MetKeggEnrichment/O.vs.A/O.vs.A_neg_KEGG_map/src/04925.png
- Result-X101SC21092977-Z01-J001-B1-42/5.MetKeggEnrichment/O.vs.A/O.vs.A_neg_KEGG_map/src/00071.html
- Result-X101SC21092977-Z01-J001-B1-42/5.MetKeggEnrichment/O.vs.A/O.vs.A_neg_KEGG_map/src/04960.html
- Result-X101SC21092977-Z01-J001-B1-42/5.MetKeggEnrichment/O.vs.A/O.vs.A_neg_KEGG_map/src/04024.html
- Result-X101SC21092977-Z01-J001-B1-42/5.MetKeggEnrichment/O.vs.A/O.vs.A_neg_KEGG_map/src/00790.png
- Result-X101SC21092977-Z01-J001-B1-42/5.MetKeggEnrichment/O.vs.A/O.vs.A_neg_KEGG_map/src/04666.html
- Result-X101SC21092977-Z01-J001-B1-42/5.MetKeggEnrichment/O.vs.A/O.vs.A_neg_KEGG_map/src/01230.html
- Result-X101SC21092977-Z01-J001-B1-42/5.MetKeggEnrichment/O.vs.A/O.vs.A_neg_KEGG_map/src/04923.html
- Result-X101SC21092977-Z01-J001-B1-42/5.MetKeggEnrichment/O.vs.A/O.vs.A_neg_KEGG_map/src/00190.png
- Result-X101SC21092977-Z01-J001-B1-42/5.MetKeggEnrichment/O.vs.A/O.vs.A_neg_KEGG_map/src/04022.html
- Result-X101SC21092977-Z01-J001-B1-42/5.MetKeggEnrichment/O.vs.A/O.vs.A_neg_KEGG_map/src/00051.png
- Result-X101SC21092977-Z01-J001-B1-42/5.MetKeggEnrichment/O.vs.A/O.vs.A_neg_KEGG_map/src/00350.png
- Result-X101SC21092977-Z01-J001-B1-42/5.MetKeggEnrichment/O.vs.A/O.vs.A_neg_KEGG_map/src/04931.png
- Result-X101SC21092977-Z01-J001-B1-42/5.MetKeggEnrichment/O.vs.A/O.vs.A_neg_KEGG_map/src/04014.html
- Result-X101SC21092977-Z01-J001-B1-42/5.MetKeggEnrichment/O.vs.A/O.vs.A_neg_KEGG_map/src/05034.png
- Result-X101SC21092977-Z01-J001-B1-42/5.MetKeggEnrichment/O.vs.A/O.vs.A_neg_KEGG_map/src/04066.png
- Result-X101SC21092977-Z01-J001-B1-42/5.MetKeggEnrichment/O.vs.A/O.vs.A_neg_KEGG_map/src/00100.png
- Result-X101SC21092977-Z01-J001-B1-42/5.MetKeggEnrichment/O.vs.A/O.vs.A_neg_KEGG_map/src/00500.html
- Result-X101SC21092977-Z01-J001-B1-42/5.MetKeggEnrichment/O.vs.A/O.vs.A_neg_KEGG_map/src/00310.png
- Result-X101SC21092977-Z01-J001-B1-42/5.MetKeggEnrichment/O.vs.A/O.vs.A_neg_KEGG_map/src/00400.png
- Result-X101SC21092977-Z01-J001-B1-42/5.MetKeggEnrichment/O.vs.A/O.vs.A_neg_KEGG_map/src/00500.png
- Result-X101SC21092977-Z01-J001-B1-42/5.MetKeggEnrichment/O.vs.A/O.vs.A_neg_KEGG_map/src/00220.html
- Result-X101SC21092977-Z01-J001-B1-42/5.MetKeggEnrichment/O.vs.A/O.vs.A_neg_KEGG_map/src/04216.png
- Result-X101SC21092977-Z01-J001-B1-42/5.MetKeggEnrichment/O.vs.A/O.vs.A_neg_KEGG_map/src/00472.html
- Result-X101SC21092977-Z01-J001-B1-42/5.MetKeggEnrichment/O.vs.A/O.vs.A_neg_KEGG_map/src/04144.png
- Result-X101SC21092977-Z01-J001-B1-42/5.MetKeggEnrichment/O.vs.A/O.vs.A_neg_KEGG_map/src/05310.png
- Result-X101SC21092977-Z01-J001-B1-42/5.MetKeggEnrichment/O.vs.A/O.vs.A_neg_KEGG_map/src/01212.png
- Result-X101SC21092977-Z01-J001-B1-42/5.MetKeggEnrichment/O.vs.A/O.vs.A_neg_KEGG_map/src/00620.png
- Result-X101SC21092977-Z01-J001-B1-42/5.MetKeggEnrichment/O.vs.A/O.vs.A_neg_KEGG_map/src/04217.png
- Result-X101SC21092977-Z01-J001-B1-42/5.MetKeggEnrichment/O.vs.A/O.vs.A_neg_KEGG_map/src/04270.html
- Result-X101SC21092977-Z01-J001-B1-42/5.MetKeggEnrichment/O.vs.A/O.vs.A_pos_KEGG_map/
- Result-X101SC21092977-Z01-J001-B1-42/5.MetKeggEnrichment/O.vs.A/O.vs.A_pos_KEGG_map/KEGG.map.html
- Result-X101SC21092977-Z01-J001-B1-42/5.MetKeggEnrichment/O.vs.A/O.vs.A_pos_KEGG_map/src/
- Result-X101SC21092977-Z01-J001-B1-42/5.MetKeggEnrichment/O.vs.A/O.vs.A_pos_KEGG_map/src/04979.html
- Result-X101SC21092977-Z01-J001-B1-42/5.MetKeggEnrichment/O.vs.A/O.vs.A_pos_KEGG_map/src/logo.png
- Result-X101SC21092977-Z01-J001-B1-42/5.MetKeggEnrichment/O.vs.A/O.vs.A_pos_KEGG_map/src/00480.png
- Result-X101SC21092977-Z01-J001-B1-42/5.MetKeggEnrichment/O.vs.A/O.vs.A_pos_KEGG_map/src/04934.png
- Result-X101SC21092977-Z01-J001-B1-42/5.MetKeggEnrichment/O.vs.A/O.vs.A_pos_KEGG_map/src/01040.html
- Result-X101SC21092977-Z01-J001-B1-42/5.MetKeggEnrichment/O.vs.A/O.vs.A_pos_KEGG_map/src/00290.png
- Result-X101SC21092977-Z01-J001-B1-42/5.MetKeggEnrichment/O.vs.A/O.vs.A_pos_KEGG_map/src/01040.png
- Result-X101SC21092977-Z01-J001-B1-42/5.MetKeggEnrichment/O.vs.A/O.vs.A_pos_KEGG_map/src/00280.png
- Result-X101SC21092977-Z01-J001-B1-42/5.MetKeggEnrichment/O.vs.A/O.vs.A_pos_KEGG_map/src/04071.html
- Result-X101SC21092977-Z01-J001-B1-42/5.MetKeggEnrichment/O.vs.A/O.vs.A_pos_KEGG_map/src/01210.html
- Result-X101SC21092977-Z01-J001-B1-42/5.MetKeggEnrichment/O.vs.A/O.vs.A_pos_KEGG_map/src/00591.html
- Result-X101SC21092977-Z01-J001-B1-42/5.MetKeggEnrichment/O.vs.A/O.vs.A_pos_KEGG_map/src/00140.html
- Result-X101SC21092977-Z01-J001-B1-42/5.MetKeggEnrichment/O.vs.A/O.vs.A_pos_KEGG_map/src/05032.png
- Result-X101SC21092977-Z01-J001-B1-42/5.MetKeggEnrichment/O.vs.A/O.vs.A_pos_KEGG_map/src/00270.png
- Result-X101SC21092977-Z01-J001-B1-42/5.MetKeggEnrichment/O.vs.A/O.vs.A_pos_KEGG_map/src/04978.png
- Result-X101SC21092977-Z01-J001-B1-42/5.MetKeggEnrichment/O.vs.A/O.vs.A_pos_KEGG_map/src/00380.html
- Result-X101SC21092977-Z01-J001-B1-42/5.MetKeggEnrichment/O.vs.A/O.vs.A_pos_KEGG_map/src/04913.html
- Result-X101SC21092977-Z01-J001-B1-42/5.MetKeggEnrichment/O.vs.A/O.vs.A_pos_KEGG_map/src/04976.png
- Result-X101SC21092977-Z01-J001-B1-42/5.MetKeggEnrichment/O.vs.A/O.vs.A_pos_KEGG_map/src/04978.html
- Result-X101SC21092977-Z01-J001-B1-42/5.MetKeggEnrichment/O.vs.A/O.vs.A_pos_KEGG_map/src/04972.html
- Result-X101SC21092977-Z01-J001-B1-42/5.MetKeggEnrichment/O.vs.A/O.vs.A_pos_KEGG_map/src/00770.png
- Result-X101SC21092977-Z01-J001-B1-42/5.MetKeggEnrichment/O.vs.A/O.vs.A_pos_KEGG_map/src/00980.png
- Result-X101SC21092977-Z01-J001-B1-42/5.MetKeggEnrichment/O.vs.A/O.vs.A_pos_KEGG_map/src/00860.png
- Result-X101SC21092977-Z01-J001-B1-42/5.MetKeggEnrichment/O.vs.A/O.vs.A_pos_KEGG_map/src/00982.png
- Result-X101SC21092977-Z01-J001-B1-42/5.MetKeggEnrichment/O.vs.A/O.vs.A_pos_KEGG_map/src/02010.html
- Result-X101SC21092977-Z01-J001-B1-42/5.MetKeggEnrichment/O.vs.A/O.vs.A_pos_KEGG_map/src/05033.png
- Result-X101SC21092977-Z01-J001-B1-42/5.MetKeggEnrichment/O.vs.A/O.vs.A_pos_KEGG_map/src/00330.html
- Result-X101SC21092977-Z01-J001-B1-42/5.MetKeggEnrichment/O.vs.A/O.vs.A_pos_KEGG_map/src/00410.html
- Result-X101SC21092977-Z01-J001-B1-42/5.MetKeggEnrichment/O.vs.A/O.vs.A_pos_KEGG_map/src/base.css
- Result-X101SC21092977-Z01-J001-B1-42/5.MetKeggEnrichment/O.vs.A/O.vs.A_pos_KEGG_map/src/04925.html
- Result-X101SC21092977-Z01-J001-B1-42/5.MetKeggEnrichment/O.vs.A/O.vs.A_pos_KEGG_map/src/04810.html
- Result-X101SC21092977-Z01-J001-B1-42/5.MetKeggEnrichment/O.vs.A/O.vs.A_pos_KEGG_map/src/04974.html
- Result-X101SC21092977-Z01-J001-B1-42/5.MetKeggEnrichment/O.vs.A/O.vs.A_pos_KEGG_map/src/05323.png
- Result-X101SC21092977-Z01-J001-B1-42/5.MetKeggEnrichment/O.vs.A/O.vs.A_pos_KEGG_map/src/05033.html
- Result-X101SC21092977-Z01-J001-B1-42/5.MetKeggEnrichment/O.vs.A/O.vs.A_pos_KEGG_map/src/00240.png
- Result-X101SC21092977-Z01-J001-B1-42/5.MetKeggEnrichment/O.vs.A/O.vs.A_pos_KEGG_map/src/01100.html
- Result-X101SC21092977-Z01-J001-B1-42/5.MetKeggEnrichment/O.vs.A/O.vs.A_pos_KEGG_map/src/00591.png
- Result-X101SC21092977-Z01-J001-B1-42/5.MetKeggEnrichment/O.vs.A/O.vs.A_pos_KEGG_map/src/00232.html
- Result-X101SC21092977-Z01-J001-B1-42/5.MetKeggEnrichment/O.vs.A/O.vs.A_pos_KEGG_map/src/04726.html
- Result-X101SC21092977-Z01-J001-B1-42/5.MetKeggEnrichment/O.vs.A/O.vs.A_pos_KEGG_map/src/00232.png
- Result-X101SC21092977-Z01-J001-B1-42/5.MetKeggEnrichment/O.vs.A/O.vs.A_pos_KEGG_map/src/01523.png
- Result-X101SC21092977-Z01-J001-B1-42/5.MetKeggEnrichment/O.vs.A/O.vs.A_pos_KEGG_map/src/jquery.min.js
- Result-X101SC21092977-Z01-J001-B1-42/5.MetKeggEnrichment/O.vs.A/O.vs.A_pos_KEGG_map/src/00770.html
- Result-X101SC21092977-Z01-J001-B1-42/5.MetKeggEnrichment/O.vs.A/O.vs.A_pos_KEGG_map/src/00740.png
- Result-X101SC21092977-Z01-J001-B1-42/5.MetKeggEnrichment/O.vs.A/O.vs.A_pos_KEGG_map/src/04114.html
- Result-X101SC21092977-Z01-J001-B1-42/5.MetKeggEnrichment/O.vs.A/O.vs.A_pos_KEGG_map/src/02010.png
- Result-X101SC21092977-Z01-J001-B1-42/5.MetKeggEnrichment/O.vs.A/O.vs.A_pos_KEGG_map/src/05032.html
- Result-X101SC21092977-Z01-J001-B1-42/5.MetKeggEnrichment/O.vs.A/O.vs.A_pos_KEGG_map/src/04540.png
- Result-X101SC21092977-Z01-J001-B1-42/5.MetKeggEnrichment/O.vs.A/O.vs.A_pos_KEGG_map/src/00220.png
- Result-X101SC21092977-Z01-J001-B1-42/5.MetKeggEnrichment/O.vs.A/O.vs.A_pos_KEGG_map/src/05215.html
- Result-X101SC21092977-Z01-J001-B1-42/5.MetKeggEnrichment/O.vs.A/O.vs.A_pos_KEGG_map/src/00590.png
[truncated: 361 more entries]
