# Supplementary material for: The effect of intrapartum prolonged oxygen exposure on fetal metabolic status: secondary analysis from a randomized controlled trial
Source: Front Endocrinol (Lausanne). 2023 Jun 27;14:1204956. doi: 10.3389/fendo.2023.1204956 (PMC10335765; doi:10.3389/fendo.2023.1204956)
Supplement: Supplementary file 3 [file DataSheet_3.zip › Result-X101SC21092977-Z01-J001-B1-42/5.MetKeggEnrichment/O.vs.A/O.vs.A_neg_kegg_enrichment.xls]

MapID	MapTitle	Pvalue	x	y	n	N	EnrichDirect	MetaIDs	kegg_cpd_id
map00380	Tryptophan metabolism	0.0459770114942529	1	1	4	87	Over	Melatonin	cpd:C01598
map00740	Riboflavin metabolism	0.0459770114942529	1	1	4	87	Over	GTP	cpd:C00044
map00790	Folate biosynthesis	0.0459770114942529	1	1	4	87	Over	GTP	cpd:C00044
map03013	RNA transport	0.0459770114942529	1	1	4	87	Over	GTP	cpd:C00044
map04014	Ras signaling pathway	0.0459770114942529	1	1	4	87	Over	GTP	cpd:C00044
map04015	Rap1 signaling pathway	0.0459770114942529	1	1	4	87	Over	GTP	cpd:C00044
map04122	Sulfur relay system	0.0459770114942529	1	1	4	87	Over	GTP	cpd:C00044
map04144	Endocytosis	0.0459770114942529	1	1	4	87	Over	GTP	cpd:C00044
map04713	Circadian entrainment	0.0459770114942529	1	1	4	87	Over	Melatonin	cpd:C01598
map00400	Phenylalanine, tyrosine and tryptophan biosynthesis	0.0903501737503341	1	2	4	87	Over	3-Hydroxybenzoic acid	cpd:C00587
map04080	Neuroactive ligand-receptor interaction	0.214221695093434	1	5	4	87	Over	Melatonin	cpd:C01598
map00230	Purine metabolism	0.252552344113267	1	6	4	87	Over	GTP	cpd:C00044
map00360	Phenylalanine metabolism	0.252552344113267	1	6	4	87	Over	Phenylglyoxylic acid	cpd:C02137
