# Supplementary material for: The effect of intrapartum prolonged oxygen exposure on fetal metabolic status: secondary analysis from a randomized controlled trial
Source: Front Endocrinol (Lausanne). 2023 Jun 27;14:1204956. doi: 10.3389/fendo.2023.1204956 (PMC10335765; doi:10.3389/fendo.2023.1204956)
Supplement: Supplementary file 3 [file DataSheet_3.zip › Result-X101SC21092977-Z01-J001-B1-42/5.MetKeggEnrichment/O.vs.A/O.vs.A_pos_kegg_enrichment.xls]

MapID	MapTitle	Pvalue	x	y	n	N	EnrichDirect	MetaIDs	kegg_cpd_id
map00740	Riboflavin metabolism	0.0731707317073171	1	1	6	82	Over	Riboflavin	cpd:C00255
map04540	Gap junction	0.0731707317073171	1	1	6	82	Over	Serotonin	cpd:C00780
map04726	Serotonergic synapse	0.0731707317073171	1	1	6	82	Over	Serotonin	cpd:C00780
map04750	Inflammatory mediator regulation of TRP channels	0.0731707317073171	1	1	6	82	Over	Serotonin	cpd:C00780
map00380	Tryptophan metabolism	0.0799245692731338	2	7	6	82	Over	N-Formylkynurenine; Serotonin	cpd:C02700,cpd:C00780
map04976	Bile secretion	0.127793358574464	2	9	6	82	Over	1-Methylnicotinamide; Serotonin	cpd:C02918,cpd:C00780
map04721	Synaptic vesicle cycle	0.141824751580849	1	2	6	82	Over	Serotonin	cpd:C00780
map04742	Taste transduction	0.141824751580849	1	2	6	82	Over	Serotonin	cpd:C00780
map00760	Nicotinate and nicotinamide metabolism	0.206187895212285	1	3	6	82	Over	1-Methylnicotinamide	cpd:C02918
map00860	Porphyrin and chlorophyll metabolism	0.206187895212285	1	3	6	82	Over	Biliverdin	cpd:C00500
map04024	cAMP signaling pathway	0.206187895212285	1	3	6	82	Over	Serotonin	cpd:C00780
map04977	Vitamin digestion and absorption	0.266477422158188	1	4	6	82	Over	Riboflavin	cpd:C00255
map04080	Neuroactive ligand-receptor interaction	0.322902235838327	1	5	6	82	Over	Serotonin	cpd:C00780
map00360	Phenylalanine metabolism	0.375663100578198	1	6	6	82	Over	Phenylacetylglycine	cpd:C05598
map01100	Metabolic pathways	0.658128611123363	5	55	6	82	Over	1-Methylnicotinamide; N-Formylkynurenine; Riboflavin; Serotonin; Biliverdin	cpd:C02918,cpd:C02700,cpd:C00255,cpd:C00780,cpd:C00500
